# Supplementary material for: Cellular and Molecular Targets of Waterbuck Repellent Blend Odors in Antennae of Glossina fuscipes fuscipes Newstead, 1910
Source: Front Cell Neurosci. 2020 Jun 3;14:137. doi: 10.3389/fncel.2020.00137 (PMC7283967; doi:10.3389/fncel.2020.00137)
Supplement: TABLE S3 — Alteration of G. f. fuscipes OR mRNA and D. melanogaster vs G. f. fuscipes orthologs genes response comparison. [file Table_3.xlsx]

## Sheet: Table S3 the alteration of OR
	Cellular and Molecular targets of Waterbuck Repellent Blend (WRB) odours in antennae of Glossina fuscipes fuscipes Newstead, 1910
	Table S3: Alteration of G.f.fuscipes OR mRNA and D.melanogaster vs G.f.fuscipes orthologs genes response comparison
GffORs	Treatment	Response profile of GffORs in DREAM	Orthologs of GffORs in Drosophila melaNo responsegaster	Response profile of DmORs orhologos of respective GffORs in DoOR database
GffOr13a	δ-octalactone	Down-regulated	DmOr13a	Responded to δ-octalactone analogues
GffOr24b	δ-octalactone	Up-regulated	DmOr24a	No responset reported in DoOR database
GffOr2a1	δ-octalactone	Up-regulated	DmOr19a, DmOr19b	Responded to δ-octalactone analogues
GffOr2a2	δ-octalactone	Up-regulated	DmOr2a	Responded to δ-octalactone analogues
GffOr42b	δ-octalactone	Up-regulated	DmOr22b,DmOr59c,DmOr42b,DmOr22a,DmOr43b,DmOr42a,DmOr85a,DmOr59b,DmOr98a	DmOr22a,DmOr43b and DmOr98a responded to δ-octalactone analoges
GffOr43a1	δ-octalactone	Down-regulated	DmOr43a	DmOr43a responded to δ-octalactone analoges
GffOr43a2	δ-octalactone	Down-regulated	DmOr43a	DmOr43 responded to aNo responselogs δ-octalactone
GffOr45a1	δ-octalactone	Down-regulated	DmOr45a	No response
GffOr45a3	δ-octalactone	Down-regulated	DmOr1	No response
GffOr46a2	δ-octalactone	Down-regulated	DmOr46a	No response
GffOr67d5	δ-octalactone	Down-regulated	DmOr35a	No responset ase
GffOr67d6	δ-octalactone	Down-regulated	DmOr67d	No responset
GffOr7a2	δ-octalactone	Up-regulated	DmOr7a	aNo responselogs
GffOr82a	δ-octalactone	Down-regulated	DmOr82a	DmOr82a responded to δ-octalactone analogs
GffOr85b	δ-octalactone	Down-regulated	DmOr92a, DmOr67c	DmOr92a, DmOr67c responded to δ-octalactone analogs
GffOr85c	δ-octalactone	Down-regulated	DmOr85c, DmOr85b	DmOr85b responded to δ-octalactone analogs
GffOr85e	δ-octalactone	Up-regulated	DmOr83a	No response
GffOr24b	Geranylacetone	Down-regulated	DmOr24a	No response
GffOr2a1	Geranylacetone	Up-regulated	DmOr19a, DmOr19b	DmOr19a, DmOr19b responded to geranylacetone
GffOr2a2	Geranylacetone	Up-regulated	DmOr2a	No response
GffOr33b	Geranylacetone	Up-regulated	DmOr33a, DmOr33b, DmOr33c	No response
GffOr42b	Geranylacetone	Up-regulated	DmOr22b,DmOr59c,DmOr42b,DmOr22a,DmOr43b,DmOr42a,DmOr85a,DmOr59b,DmOr98a	No response
GffOr43a2	Geranylacetone	Up-regulated	DmOr43a	No responsene
GffOr46a1	Geranylacetone	Up-regulated	DmOr46a	No response
GffOr46a2	Geranylacetone	Down-regulated	DmOr46a	No response
GffOr59a	Geranylacetone	Down-regulated	DmOr67b	No response
GffOr67c1	Geranylacetone	Down-regulated	DmOr67c	No response
GffOr67d1	Geranylacetone	Down-regulated	DmOr67d	No response
GffOr67d5	Geranylacetone	Down-regulated	DmOr35a	No response
GffOr74a	Geranylacetone	Down-regulated	DmOr74a	No response
GffOr85b	Geranylacetone	Down-regulated	DmOr92a, DmOr67c	No response
GffOr85c	Geranylacetone	Down-regulated	DmOr85c, DmOr85b	No response
Or85d	Geranylacetone	Down-regulated	DmOr85d	No response
GffOr94b	Geranylacetone	Up-regulated	DmOr71a	No response
GffOr24b	Guaiacol	Up-regulated	DmOr24a	No response
GffOr2a1	Guaiacol	Up-regulated	DmOr19a, DmOr19b	DmOr19a, DmOr19b responded to guaiacol
GffOr33b	Guaiacol	Down-regulated	DmOr33b, DmOr33a	DmOr33b, DmOr33a to 2-ethylguaiacol
GffOr42b	Guaiacol	Up-regulated	DmOr22b,DmOr59c,DmOr42b,DmOr22a,DmOr43b,DmOr42a,DmOr85a,DmOr59b,DmOr98a	DmOr22a responded to Guaiacol
GffOr43a1	Guaiacol	Up-regulated	DmOr43a	No response
GffOr43a2	Guaiacol	Up-regulated	DmOr43a	No response
GffOr45a1	Guaiacol	Down-regulated	DmOr45a	No response
GffOr45a2	Guaiacol	Up-regulated	DmOr45a	No response
GffOr45a3	Guaiacol	Up-regulated	DmOr1	No response
GffOr46a1	Guaiacol	Up-regulated	DmOr46a	No response
GffOr46a2	Guaiacol	Up-regulated	DmOr46a	No response
GffOr59a	Guaiacol	Down-regulated	DmOr67b	No response
GffOr67c1	Guaiacol	Down-regulated	DmOr67c	Not reported in DoOR
GffOr67d1	Guaiacol	Up-regulated	DmOr67d	Not reported in DoOR
GffOr67d5	Guaiacol	Up-regulated	DmOr35a	Not reported in DoOR
GffOr74a	Guaiacol	Down-regulated	DmOr74a	DmOr74a responded to 4-ethylguaiacol
GffOr7a1	Guaiacol	Up-regulated	DmOr7a	DmOr7a1 responded to 4-ethylguaiacol
GffOr7a2	Guaiacol	Up-regulated	DmOr7a	DmOr7a2 responded to 4-ethylguaiacol
GffOr82a	Guaiacol	Up-regulated	DmOr82a	No response
GffOr85c	Guaiacol	Down-regulated	DmOr85c, DmOr85b	DmOr85c, DmOr85b responded to 4-ethylguaiacol
GffOr13a	1-octen-3-ol	Up-regulated	DmOr13a	DmOr13a responded to 1-octen- 3-ol
GffOr2a1	1-octen-3-ol	Up-regulated	DmOr19a, DmOr19b	DmOr19a, DmOr19b responded to 1-octen- 3-ol
GffOr2a2	1-octen-3-ol	Up-regulated	DmOr2a	DmOr13a responded to 1-octen- 3-ol
GffOr42b	1-octen-3-ol	Up-regulated	DmOr22b,DmOr59c,DmOr42b,DmOr22a,DmOr43b,DmOr42a,DmOr85a,DmOr59b,DmOr98a	DmOr22b,DmOr59c,DmOr42b,DmOr22a,DmOr43b,DmOr42a,DmOr85a,DmOr59b,DmOr98a responded to 1-octen- 3-ol
GffOr43a2	1-octen-3-ol	Up-regulated	DmOr43a	DmOr43a responded to 1-octen- 3-ol
GffOr45a1	1-octen-3-ol	Up-regulated	DmOr45a	DmOr45a responded to 1-octen- 3-ol
GffOr45a2	1-octen-3-ol	Down-regulated	DmOr45a	DmOr45a responded to 1-octen- 3-ol
GffOr45a3	1-octen-3-ol	Up-regulated	DmOr1	DmOr1 responded to 1-octen- 3-ol
GffOr46a2	1-octen-3-ol	Up-regulated	DmOr46a	No response
GffOr59a	1-octen-3-ol	Down-regulated	DmOr67b	DmOr67b responded to 1-octen- 3-ol
GffOr67c1	1-octen-3-ol	Up-regulated	DmOr67c	Not reported in DoOR database
GffOr67d1	1-octen-3-ol	Up-regulated	DmOr67d	Not in doOR database
GffOr67d6	1-octen-3-ol	Up-regulated	DmOr67d	Not in doOR database
GffOr7a2	1-octen-3-ol	Up-regulated	DmOr7a	DmOr7a responded to 1-octen- 3-ol
GffOr82a	1-octen-3-ol	Up-regulated	DmOr82a	DmOr82a responded to 1-octen- 3-ol
GffOr85c	1-octen-3-ol	Up-regulated	DmOr85c, DmOr85b	DmOr85c, DmOr85b responded to 1-octen- 3-ol
GffOr85e	1-octen-3-ol	Up-regulated	DmOr83a	Not in doOR database
GffOr88a	1-octen-3-ol	Up-regulated	DmOr88a	No response
GffOr94b	1-octen-3-ol	Down-regulated	DmOr71a	DmOr71a responded to 1-octen- 3-ol
GffOr13a	Pentanoic acid	Up-regulated	DmOr13a	No response
GffOr43a1	Pentanoic acid	Down-regulated	DmOr43a	DmOr43a responded to pentanoic acid
GffOr43a2	Pentanoic acid	Down-regulated	DmOr43a	DmOr43a responded to pentanoic acid
GffOr45a1	Pentanoic acid	Down-regulated	DmOr45a	DmOr45a responded to pentanoic acid
GffOr45a2	Pentanoic acid	Down-regulated	DmOr45a	DmOr45a responded to pentanoic acid
GffOr67d1	Pentanoic acid	Down-regulated	DmOr67d	Not reported in DoOR
GffOr67d6	Pentanoic acid	Down-regulated	DmOr67d	Not reported in DoOR
GffOr7a1	Pentanoic acid	Up-regulated	DmOr7a	DmOr7a responded to pentanoic acid
GffOr82a	Pentanoic acid	Down-regulated	DmOr82a	DmOr82a responded to pentanoic acid
GffOr85c	Pentanoic acid	Down-regulated	DmOr85c, DmOr85b	DmOr85c, DmOr85b responded to pentanoic acid
GffOr85e	Pentanoic acid	Up-regulated	DmOr83a	Not in reported DoOR
GffOr94b	Pentanoic acid	Down-regulated	DmOr71a	No response
GffOr94b	PentaNo responseic acid	Down-regulated	DmOr71a	No response
